# Supplementary material for: Sex-Specific Development in Haplodiploid Honeybee Is Controlled by the Female-Embryo-Specific Activation of Thousands of Intronic LncRNAs
Source: Front Cell Dev Biol. 2021 Aug 6;9:690167. doi: 10.3389/fcell.2021.690167 (PMC8377728; doi:10.3389/fcell.2021.690167)
Supplement: Supplementary file 2 [file Table_5.XLSX]

## Sheet: IR events
#ID	Chr	Ass1	Ass2	Strand	Type	Isoform	KorN	P1F_1d_15:Ratio	P1F_1d_15:intron_ave_base	P1F_1d_15:ends_exon_ave_base	P1F_1d_15:isfiltered	P1F_1d_6:Ratio	P1F_1d_6:intron_ave_base	P1F_1d_6:ends_exon_ave_base	P1F_1d_6:isfiltered	P1F_1d_9:Ratio	P1F_1d_9:intron_ave_base	P1F_1d_9:ends_exon_ave_base	P1F_1d_9:isfiltered	P1F_2d_15:Ratio	P1F_2d_15:intron_ave_base	P1F_2d_15:ends_exon_ave_base	P1F_2d_15:isfiltered	P1F_2d_7:Ratio	P1F_2d_7:intron_ave_base	P1F_2d_7:ends_exon_ave_base	P1F_2d_7:isfiltered	P1F_2d_8:Ratio	P1F_2d_8:intron_ave_base	P1F_2d_8:ends_exon_ave_base	P1F_2d_8:isfiltered	P1F_3d_14:Ratio	P1F_3d_14:intron_ave_base	P1F_3d_14:ends_exon_ave_base	P1F_3d_14:isfiltered	P1F_3d_15:Ratio	P1F_3d_15:intron_ave_base	P1F_3d_15:ends_exon_ave_base	P1F_3d_15:isfiltered	P1F_3d_4:Ratio	P1F_3d_4:intron_ave_base	P1F_3d_4:ends_exon_ave_base	P1F_3d_4:isfiltered	P1M_1d_19:Ratio	P1M_1d_19:intron_ave_base	P1M_1d_19:ends_exon_ave_base	P1M_1d_19:isfiltered	P1M_1d_26:Ratio	P1M_1d_26:intron_ave_base
known_IR_166	NC_007078.3	5145182	5145487	+	IntronR	rna15476	known	1.78	29.71	16.73	y	1.89	23.76	12.59	y	-	-	-	-	1.19	18.19	15.3	y	1.02	15.68	15.44	y	1.09	12.47	11.47	y	1.95	18.96	9.71	y	3.34	14.06	4.21	y	-	-	-	-	1.53	23.64	15.48	y	-	-
known_IR_233	NC_007080.3	8693700	8693797	+	IntronR	rna18851	known	-	-	-	-	-	-	-	-	-	-	-	-	-	-	-	-	-	-	-	-	-	-	-	-	-	-	-	-	-	-	-	-	-	-	-	-	-	-	-	-	-	-
known_IR_234	NC_007080.3	8693700	8693854	+	IntronR	rna18845	known	3.39	126.35	37.22	y	2.35	88.65	37.65	y	2.76	112.98	40.99	y	2.33	59.08	25.36	y	2.38	43.05	18.09	y	1.71	36.03	21.1	y	2.74	80.29	29.29	y	2.71	72.14	26.6	y	3.15	88.23	27.98	y	-	-	-	-	2.69	100.49
novel_IR_821	NC_007072.3	11122087	11122178	+	IntronR	rna6651	novel	0	0	0.2	n	-	-	-	-	2.62	0.42	0.16	n	0	0	3.81	n	0	0	3.16	n	0.18	0.42	2.33	n	0	0	4.06	n	0	0	6.07	n	0.36	2.1	5.9	n	-	-	-	-	-	-
novel_IR_822	NC_007072.3	11122321	11122741	+	IntronR	rna6651	novel	1.47	0.88	0.6	y	0	0	0.53	n	0.27	0.13	0.48	n	0.17	0.53	3.07	n	0.07	0.22	3.28	n	0.04	0.14	3.21	n	0.03	0.16	4.48	n	0.07	0.52	7.03	n	0.03	0.2	6.63	n	0.27	0.1	0.38	n	2.32	0.41
novel_IR_823	NC_007072.3	11135926	11138997	+	IntronR	rna6655	novel	1	0.12	0	n	1	0.04	0	n	1	0.04	0	n	0.19	1.79	9.31	n	0.33	1.74	5.29	y	-	-	-	-	0.03	0.7	24.28	n	-	-	-	-	0.03	0.48	16.3	n	1	0.08	0	n	-	-
novel_IR_824	NC_007072.3	11142721	11142800	+	IntronR	rna6659	novel	1.09	2.79	2.56	y	0.29	0.6	2.07	n	0.85	2.08	2.45	y	0	0	1.43	n	0.85	0.81	0.95	n	0	0	0.95	n	0	0	1.58	n	0	0	0.25	n	0	0	0.69	n	0.94	1.79	1.91	n	1.79	6.13
novel_IR_825	NC_007072.3	11142721	11145693	+	IntronR	rna6654	novel	1.42	0.95	0.67	y	0.85	0.61	0.72	y	1.3	0.74	0.57	y	-	-	-	-	9.99	0.83	0.08	n	1.82	0.62	0.34	n	-	-	-	-	-	-	-	-	-	-	-	-	1.37	0.74	0.54	y	1.58	1.04
novel_IR_827	NC_007072.3	11145614	11145693	+	IntronR	rna6655	novel	3.33	2.29	0.69	y	5.04	2.53	0.5	y	2.99	1.88	0.63	n	0	0	0.98	n	-	-	-	-	0	0	1.37	n	0	0	0.83	n	0	0	0.36	n	0	0	0.85	n	6.18	3.24	0.52	y	5.44	1.92
novel_IR_828	NC_007072.3	11145933	11145996	+	IntronR	rna6654	novel	5.49	2.52	0.46	y	1.55	0.84	0.54	n	0	0	0.47	n	-	-	-	-	0	0	0.05	n	2.23	0.84	0.38	n	0	0	0.01	n	7.93	1.77	0.22	n	1.2	0.84	0.7	n	5.43	2.52	0.46	y	9.04	2.31
novel_IR_1578	NC_007074.3	3115330	3116600	+	IntronR	rna8628	novel	0	0	0.15	n	0	0	0.15	n	0	0	0.08	n	0.39	0.11	0.28	n	0.07	0.04	0.58	n	0.33	0.06	0.18	n	1.29	0.1	0.08	n	0.4	0.2	0.5	y	0.13	0.09	0.71	n	0	0	0.08	n	0	0
novel_IR_1958	NC_007075.3	8853332	8853780	+	IntronR	rna11006	novel	-	-	-	-	-	-	-	-	-	-	-	-	-	-	-	-	-	-	-	-	-	-	-	-	-	-	-	-	-	-	-	-	-	-	-	-	-	-	-	-	-	-
novel_IR_1959	NC_007075.3	8853684	8853780	+	IntronR	rna11007	novel	0	0	1.05	n	0	0	0.3	n	0	0	1.83	n	0.22	0.98	4.54	n	0.71	2.62	3.71	y	0	0	3.57	n	0.28	0.62	2.2	n	0.07	0.16	2.41	n	0.1	0.27	2.72	n	0	0	1.39	n	0	0
novel_IR_2395	NC_007077.3	6629207	6631929	+	IntronR	rna14135	novel	0.75	6.9	9.17	n	0.63	4.58	7.32	n	0.79	5.58	7.03	n	0.78	8.94	11.45	n	0.75	7.13	9.54	y	-	-	-	-	-	-	-	-	0.36	3.3	9.14	n	-	-	-	-	0.7	4.4	6.31	y	0.6	5.04
novel_IR_3180	NC_007080.3	14693145	14693232	+	IntronR	rna20226	novel	0	0	25.59	n	0	0	21.72	n	0	0	25.58	n	0	0	3.16	n	0.58	1.92	3.3	y	0.13	0.19	1.47	n	0.13	0.5	3.84	n	0.07	0.24	3.48	n	0.04	0.19	4.17	n	0	0	27.45	n	0	0
novel_IR_3872	NC_007083.3	9774547	9776288	+	IntronR	rna23333	novel	0	0	0.58	n	0	0	0.21	n	0	0	0.06	n	0.18	0.07	0.42	n	1	0.07	0	n	1	0.09	0	n	0.81	0.41	0.51	n	0.82	0.11	0.14	n	0.51	0.37	0.72	y	0	0	0.42	n	0	0
novel_IR_3873	NC_007083.3	9775554	9776288	+	IntronR	rna23344	novel	0	0	0.87	n	0	0	0.32	n	0	0	0.08	n	0.11	0.1	0.91	n	1	0.09	0	n	1	0.21	0	n	0.62	0.56	0.91	n	0.86	0.18	0.21	n	0.68	0.6	0.88	y	0	0	0.43	n	0	0
novel_IR_3874	NC_007083.3	9778054	9778529	+	IntronR	rna23340	novel	-	-	-	-	0	0	0.2	n	0	0	0.17	n	2.94	0.32	0.11	y	0.75	0.11	0.15	n	4.28	0.37	0.09	n	1.4	1.45	1.03	y	3.2	1.05	0.33	y	3.08	2.42	0.79	y	-	-	-	-	0	0
novel_IR_3875	NC_007083.3	9778054	9778532	+	IntronR	rna23338	novel	-	-	-	-	0	0	0.2	n	0	0	0.17	n	3.94	0.33	0.08	y	0.84	0.12	0.14	n	4.19	0.37	0.09	n	1.43	1.46	1.02	y	3.82	1.06	0.28	y	3.14	2.42	0.77	y	-	-	-	-	0	0
novel_IR_3876	NC_007083.3	9778054	9780140	+	IntronR	rna23335	novel	-	-	-	-	0	0	0.19	n	0	0	0.28	n	1	0.23	0	n	1	0.09	0	n	3.03	0.26	0.08	n	2.85	0.79	0.28	n	8.55	0.65	0.08	n	2.16	0.94	0.43	n	-	-	-	-	0	0
novel_IR_3877	NC_007083.3	9778054	9780172	+	IntronR	rna23332	novel	0	0	0.11	n	0	0	0.18	n	0	0	0.27	n	1	0.23	0	n	1	0.09	0	n	3.08	0.25	0.08	n	2.91	0.77	0.27	n	8.7	0.64	0.07	n	2.2	0.92	0.42	n	-	-	-	-	0	0
novel_IR_3878	NC_007083.3	9778054	9780175	+	IntronR	rna23341	novel	0	0	0.11	n	0	0	0.19	n	0	0	0.27	n	1	0.23	0	n	1	0.09	0	n	3.04	0.25	0.08	n	2.87	0.77	0.27	n	8.58	0.64	0.07	n	2.17	0.92	0.42	n	-	-	-	-	0	0
novel_IR_3879	NC_007083.3	9778054	9780675	+	IntronR	rna23334	novel	0.24	0.01	0.04	n	0	0	0.19	n	0.07	0.01	0.16	n	1	0.18	0	n	1	0.07	0	n	2.47	0.2	0.08	n	2.42	0.65	0.27	n	1.51	0.52	0.34	n	1.82	0.77	0.42	n	-	-	-	-	0	0
novel_IR_3880	NC_007083.3	9778618	9780675	+	IntronR	rna23338	novel	0.29	0.01	0.04	n	-	-	-	-	1	0.01	0	n	1.81	0.15	0.08	y	0.34	0.05	0.14	n	1	0.17	0	n	0.55	0.41	0.74	y	0.72	0.38	0.54	y	1.01	0.38	0.37	n	-	-	-	-	-	-
novel_IR_4188	NC_007085.3	3875803	3876537	+	IntronR	rna25250	novel	0.01	0.09	9.79	n	0	0	8.23	n	0.01	0.09	6.79	n	0.09	1.39	15.18	n	0.1	1.14	10.95	n	0.17	1.48	8.95	n	0.61	0.22	0.36	n	0.59	0.93	1.57	y	0.19	0.33	1.73	n	0.02	0.14	7.71	n	0.01	0.09
novel_IR_4189	NC_007085.3	3876814	3877280	+	IntronR	rna25250	novel	0	0	9.08	n	0	0	5.95	n	0	0	6.28	n	0.03	0.99	32.7	n	0.06	1.4	22.64	n	0.02	0.51	20.41	n	1.27	1.12	0.88	n	0.64	1.32	2.05	y	0.42	0.69	1.65	n	0.02	0.14	8.42	n	0.04	0.28
novel_IR_4190	NC_007085.3	3879093	3879545	+	IntronR	rna25250	novel	1.08	9.78	9.04	y	1.05	8.69	8.3	y	1.1	9.02	8.17	y	0.52	41.88	80.63	y	0.59	33.97	57.69	y	0.48	29.51	62.09	y	0.55	2.49	4.55	y	0.61	2.04	3.34	y	0.42	1.64	3.86	y	0.85	11.7	13.73	y	0.73	10.63
[truncated: 108 more columns]

## Sheet: NIR events
#ID	Chr	Ass1	Ass2	Strand	Mss1	Mss2	Type	Isoform	KorN	P1F_24H_15:Ratio	P1F_24H_15:Alt_average_sj	P1F_24H_15:Model_average_sj	P1F_24H_15:Alt_sj	P1F_24H_15:Model_sj	P1F_24H_15:isfiltered	P1F_24H_6:Ratio	P1F_24H_6:Alt_average_sj	P1F_24H_6:Model_average_sj	P1F_24H_6:Alt_sj	P1F_24H_6:Model_sj	P1F_24H_6:isfiltered	P1F_24H_9:Ratio	P1F_24H_9:Alt_average_sj	P1F_24H_9:Model_average_sj	P1F_24H_9:Alt_sj	P1F_24H_9:Model_sj	P1F_24H_9:isfiltered	P1F_48H_15:Ratio	P1F_48H_15:Alt_average_sj	P1F_48H_15:Model_average_sj	P1F_48H_15:Alt_sj	P1F_48H_15:Model_sj	P1F_48H_15:isfiltered	P1F_48H_7:Ratio	P1F_48H_7:Alt_average_sj	P1F_48H_7:Model_average_sj	P1F_48H_7:Alt_sj	P1F_48H_7:Model_sj	P1F_48H_7:isfiltered	P1F_48H_8:Ratio	P1F_48H_8:Alt_average_sj	P1F_48H_8:Model_average_sj	P1F_48H_8:Alt_sj	P1F_48H_8:Model_sj	P1F_48H_8:isfiltered	P1F_72H_14:Ratio	P1F_72H_14:Alt_average_sj	P1F_72H_14:Model_average_sj	P1F_72H_14:Alt_sj
known_NIR_565	NC_007072.3	11135448	11135775	+	11135448	11135742	A3SS	rna6654	known	-	-	-	-	-	-	-	-	-	-	-	-	-	-	-	-	-	-	0.17	37	187	37	187	y	0.1	16	137	16	137	y	0.11	12	101	12	101	y	0.21	23	88	23
known_NIR_566	NC_007072.3	11139322;11145614	11145471;11145693	+	11139322;11142721	11142578;11145693	MXE	rna6654	known	-	-	-	-	-	-	-	-	-	-	-	-	-	-	-	-	-	-	0.47	15.5	17.5	29;2	30;5	y	0.46	10.5	12.5	21;0	23;2	n	0.51	10.5	10	20;1	19;1	n	0.47	21	24	42;0
known_NIR_567	NC_007072.3	11142721	11142800	+	11142721	11145693	A3SS	rna6654	known	-	-	-	-	-	-	-	-	-	-	-	-	-	-	-	-	-	-	0.75	15	5	15	5	y	0.75	6	2	6	2	n	0.67	2	1	2	1	n	0.72	13	5	13
known_NIR_1024	NC_007074.3	3137691	3178501	+	3137691	3137956	3pMXE	rna8628	known	0.6	3	2	3	2	n	-	-	-	-	-	-	1	5	0	5	0	n	0.71	5	2	5	2	n	1	8	0	8	0	n	1	1	0	1	0	n	-	-	-	-
known_NIR_1197	NC_007075.3	8853684	8853780	+	8853332	8853780	A5SS	rna11006	known	0.19	3	13	3	13	y	0.4	6	9	6	9	y	0.5	7	7	7	7	y	0.47	23	26	23	26	y	0.39	17	27	17	27	y	0.26	7	20	7	20	y	0.38	13	21	13
known_NIR_1198	NC_007075.3	8856539	8856786	+	8856691	8856786	A5SS	rna11006	known	-	-	-	-	-	-	0	0	2	0	2	n	-	-	-	-	-	-	0.44	4	5	4	5	n	0.36	4	7	4	7	y	0.55	6	5	6	5	y	0.8	8	2	8
known_NIR_1492	NC_007077.3	6629207;6630860	6630480;6631929	+	6629207	6631929	cassetteExon	rna14135	known	0.67	50.5	25	0;101	25	n	0.67	41	20	0;82	20	n	0.68	38.5	18	0;77	18	n	0.75	61.5	20	0;123	20	n	0.71	49.5	20	0;99	20	n	0.64	28.5	16	3;54	16	y	0.44	34.5	44	3;66
known_NIR_1493	NC_007077.3	6630860	6631733	+	6630860	6631929	A3SS	rna14136	known	0	0	101	0	101	n	0	0	82	0	82	n	0	0	77	0	77	n	0	0	123	0	123	n	0	0	99	0	99	n	0.1	6	54	6	54	y	0.04	3	66	3
known_NIR_1494	NC_007077.3	6633751	6634380	+	6633751	6639965	A3SS	rna14135	known	0.47	9	10	9	10	y	0.45	5	6	5	6	y	0.2	2	8	2	8	y	0.42	10	14	10	14	y	0.33	7	14	7	14	y	0.47	7	8	7	8	y	0.6	18	12	18
known_NIR_1495	NC_007077.3	6640241	6645789	+	6640182	6645789	A5SS	rna14135	known	0.25	12	36	12	36	y	0.22	5	18	5	18	y	0.24	10	31	10	31	y	0.39	16	25	16	25	y	0.38	10	16	10	16	y	0.31	11	24	11	24	y	0.32	15	32	15
known_NIR_1634	NC_007078.3	5147315	5147420	+	5147315	5147390	A3SS	rna15476	known	0.56	5	4	5	4	n	0.6	3	2	3	2	n	0.75	3	1	3	1	n	0.63	12	7	12	7	y	0.5	2	2	2	2	n	0.45	5	6	5	6	y	0.5	6	6	6
known_NIR_2096	NC_007080.3	8693700	8693854	+	8693700	8693797	A3SS	rna18851	known	0.48	47	51	47	51	y	0.44	32	40	32	40	y	0.54	40	34	40	34	y	0.45	22	27	22	27	y	0.42	13	18	13	18	y	0.55	21	17	21	17	y	0.46	24	28	24
known_NIR_2097	NC_007080.3	8694453	8694553	+	8694453	8694550	A3SS	rna18842	known	0.63	207	121	207	121	y	0.69	185	82	185	82	y	0.72	217	85	217	85	y	0.7	95	40	95	40	y	0.71	83	34	83	34	y	0.6	67	44	67	44	y	0.65	150	80	150
known_NIR_2098	NC_007080.3	8694647	8697066	+	8694647	8697707	A3SS	rna18842	known	0.89	157	20	157	20	y	0.93	138	11	138	11	y	0.96	155	7	155	7	y	0.8	72	18	72	18	y	0.75	44	15	44	15	y	0.74	55	19	55	19	y	0.7	88	37	88
novel_NIR_3252	NC_007072.3	11134902	11135067	+	11134902	11135075	A3SS	rna6654	novel	-	-	-	-	-	-	-	-	-	-	-	-	-	-	-	-	-	-	0.16	120	614	120	614	y	0.13	80	513	80	513	n	0.16	142	734	142	734	y	0.12	27	189	27
novel_NIR_3253	NC_007072.3	11135448	11138997	+	11135448;11135926	11135742;11138997	ES	rna6654	novel	-	-	-	-	-	-	-	-	-	-	-	-	-	-	-	-	-	-	0	0	107	0	187;27	n	0	0	82	0	137;27	n	0	0	59	0	101;17	n	0.03	2	59.5	2
novel_NIR_3254	NC_007072.3	11135448	11138997	+	11135448;11135926	11135775;11138997	ES	rna6659	novel	-	-	-	-	-	-	-	-	-	-	-	-	-	-	-	-	-	-	0	0	32	0	37;27	n	0	0	21.5	0	16;27	n	0	0	14.5	0	12;17	n	0.07	2	27	2
novel_NIR_3255	NC_007072.3	11135926;11137515	11137349;11138997	+	11135926	11138997	cassetteExon	rna6654	novel	-	-	-	-	-	-	-	-	-	-	-	-	-	-	-	-	-	-	0.14	4.5	27	4;5	27	n	0	0	27	0;0	27	n	0.21	4.5	17	0;9	17	n	0	0	31	0;0
novel_NIR_3256	NC_007072.3	11137515	11138997	+	11135926	11138997	A5SS	rna6654	novel	-	-	-	-	-	-	-	-	-	-	-	-	-	-	-	-	-	-	0.16	5	27	5	27	n	0	0	27	0	27	n	0.35	9	17	9	17	y	0	0	31	0
novel_NIR_3257	NC_007072.3	11143268	11146201	+	11143268	11143335	3pMXE	rna6659	novel	-	-	-	-	-	-	-	-	-	-	-	-	-	-	-	-	-	-	0	0	24	0	24	n	0	0	5	0	5	n	0	0	10	0	10	n	0	0	16	0
novel_NIR_3258	NC_007072.3	11143268	11146201	+	11146134	11146201	A5SS&ES	rna6654	novel	-	-	-	-	-	-	-	-	-	-	-	-	-	-	-	-	-	-	0	0	21	0	21	n	0	0	7	0	7	n	0	0	13	0	13	n	0	0	21	0
novel_NIR_5801	NC_007074.3	3177863	3178501	+	3137691	3178501	A5SS	rna8627	novel	0	0	3	0	3	n	-	-	-	-	-	-	0	0	5	0	5	n	0	0	5	0	5	n	0	0	8	0	8	n	0	0	1	0	1	n	-	-	-	-
novel_NIR_7041	NC_007075.3	8354299	8354398	-	8375813	8354398	A3SS	rna10956	novel	-	-	-	-	-	-	1	1	0	1	0	n	-	-	-	-	-	-	-	-	-	-	-	-	-	-	-	-	-	-	-	-	-	-	-	-	-	-	-	-
novel_NIR_7042	NC_007075.3	8429822	8433251	-	8429822	8418508	A5SS	rna10955	novel	-	-	-	-	-	-	-	-	-	-	-	-	-	-	-	-	-	-	1	1	0	1	0	n	1	1	0	1	0	n	-	-	-	-	-	-	-	-	-	-
novel_NIR_7043	NC_007075.3	8429822	8437346	-	8429822	8418508	5pMXE	rna10956	novel	1	6	0	6	0	y	1	6	0	6	0	y	1	2	0	2	0	y	1	6	0	6	0	y	1	4	0	4	0	y	1	2	0	2	0	y	1	1	0	1
novel_NIR_7090	NC_007075.3	8853332	8853413	+	8853332	8853780	A3SS	rna11006	novel	0	0	13	0	13	n	0	0	9	0	9	n	0.22	2	7	2	7	y	0	0	26	0	26	n	0	0	27	0	27	n	0	0	20	0	20	n	0	0	21	0
novel_NIR_7091	NC_007075.3	8856352	8856435	+	8856352	8856422	A3SS	rna11006	novel	0	0	1	0	1	n	-	-	-	-	-	-	-	-	-	-	-	-	0	0	6	0	6	n	0.31	4	9	4	9	y	0	0	12	0	12	n	0	0	6	0
novel_NIR_8971	NC_007077.3	6629968	6631929	+	6629207	6631929	A5SS	rna14135	novel	0	0	25	0	25	n	0	0	20	0	20	n	0.1	2	18	2	18	n	0	0	20	0	20	n	0	0	20	0	20	n	0	0	16	0	16	n	0	0	44	0
novel_NIR_8972	NC_007077.3	6633751	6634673	+	6633751	6634380	A3SS	rna14137	novel	0	0	9	0	9	n	0	0	5	0	5	n	0	0	2	0	2	n	0	0	10	0	10	n	0	0	7	0	7	n	0	0	7	0	7	n	0	0	18	0
novel_NIR_8973	NC_007077.3	6633751	6634673	+	6633751	6639965	A3SS	rna14135	novel	0	0	10	0	10	n	0	0	6	0	6	n	0	0	8	0	8	n	0	0	14	0	14	n	0	0	14	0	14	n	0	0	8	0	8	n	0	0	12	0
novel_NIR_8974	NC_007077.3	6633751	6636076	+	6633751	6634380	3pMXE	rna14137	novel	0.44	7	9	7	9	y	0	0	5	0	5	n	0.8	8	2	8	2	y	0.33	5	10	5	10	y	0	0	7	0	7	n	0	0	7	0	7	n	0.1	2	18	2
novel_NIR_8975	NC_007077.3	6633751	6636076	+	6633751	6639965	A3SS	rna14135	novel	0.41	7	10	7	10	y	0	0	6	0	6	n	0.5	8	8	8	8	y	0.26	5	14	5	14	y	0	0	14	0	14	n	0	0	8	0	8	n	0.14	2	12	2
novel_NIR_8976	NC_007077.3	6638391	6639965	+	6633751	6639965	A5SS	rna14135	novel	0	0	10	0	10	n	0	0	6	0	6	n	0	0	8	0	8	n	0	0	14	0	14	n	0	0	14	0	14	n	0	0	8	0	8	n	0	0	12	0
novel_NIR_8977	NC_007077.3	6638664	6639965	+	6633751	6639965	A5SS	rna14135	novel	0.71	24	10	24	10	y	0.82	27	6	27	6	y	0.78	29	8	29	8	y	0.12	2	14	2	14	n	0.12	2	14	2	14	n	0	0	8	0	8	n	0.48	11	12	11
novel_NIR_8978	NC_007077.3	6638795	6639965	+	6633751	6639965	A5SS	rna14135	novel	0.47	9	10	9	10	y	0.5	6	6	6	6	y	0.43	6	8	6	8	y	0	0	14	0	14	n	0	0	14	0	14	n	0.11	1	8	1	8	n	0.33	6	12	6
novel_NIR_8979	NC_007077.3	6639037	6639965	+	6633751	6639965	A5SS	rna14135	novel	0.17	2	10	2	10	y	0	0	6	0	6	n	0	0	8	0	8	n	0	0	14	0	14	n	0	0	14	0	14	n	0	0	8	0	8	n	0	0	12	0
novel_NIR_10263	NC_007078.3	4007004	4061860	-	4065291	4061860	3pMXE	rna15329	novel	-	-	-	-	-	-	-	-	-	-	-	-	-	-	-	-	-	-	1	1	0	1	0	n	-	-	-	-	-	-	-	-	-	-	-	-	-	-	-	-
novel_NIR_10264	NC_007078.3	4018817	4061860	-	4065291	4061860	3pMXE	rna15329	novel	-	-	-	-	-	-	-	-	-	-	-	-	-	-	-	-	-	-	1	1	0	1	0	n	-	-	-	-	-	-	-	-	-	-	-	-	-	-	-	-
novel_NIR_10265	NC_007078.3	4021167	4061860	-	4065291	4061860	A3SS	rna15323	novel	-	-	-	-	-	-	-	-	-	-	-	-	-	-	-	-	-	-	1	6	0	6	0	y	1	4	0	4	0	y	1	7	0	7	0	y	-	-	-	-
novel_NIR_10266	NC_007078.3	4038855	4061860	-	4065291	4061860	A3SS	rna15329	novel	1	3	0	3	0	y	1	4	0	4	0	y	1	1	0	1	0	n	1	6	0	6	0	y	1	6	0	6	0	y	1	2	0	2	0	y	1	2	0	2
novel_NIR_10267	NC_007078.3	4056476	4061860	-	4065291	4061860	A3SS	rna15329	novel	1	1	0	1	0	n	-	-	-	-	-	-	1	1	0	1	0	n	1	4	0	4	0	y	-	-	-	-	-	-	-	-	-	-	-	-	1	1	0	1
novel_NIR_10268	NC_007078.3	4058973	4061860	-	4065291	4061860	A3SS	rna15329	novel	1	10	0	10	0	y	1	4	0	4	0	y	1	3	0	3	0	y	1	3	0	3	0	y	1	7	0	7	0	y	1	2	0	2	0	y	1	13	0	13
novel_NIR_10269	NC_007078.3	4061983	4065112	-	4067014	4065112	3pMXE	rna15337	novel	1	13	0	13	0	y	1	18	0	18	0	y	1	11	0	11	0	y	1	17	0	17	0	y	1	7	0	7	0	y	1	14	0	14	0	y	1	11	0	11
novel_NIR_10270	NC_007078.3	4064381	4065112	-	4067014	4065112	A3SS	rna15329	novel	-	-	-	-	-	-	1	1	0	1	0	n	-	-	-	-	-	-	-	-	-	-	-	-	-	-	-	-	-	-	1	1	0	1	0	n	-	-	-	-
novel_NIR_10271	NC_007078.3	4065291	4067653	-	4065291	4061860	A5SS&ES	rna15329	novel	-	-	-	-	-	-	-	-	-	-	-	-	-	-	-	-	-	-	-	-	-	-	-	-	-	-	-	-	-	-	-	-	-	-	-	-	-	-	-	-
novel_NIR_10272	NC_007078.3	4065291	4067653	-	4065291	4063575	A5SS&ES	rna15337	novel	-	-	-	-	-	-	-	-	-	-	-	-	-	-	-	-	-	-	-	-	-	-	-	-	-	-	-	-	-	-	-	-	-	-	-	-	-	-	-	-
novel_NIR_10273	NC_007078.3	4065291	4067653	-	4065291;	4061860;4067653	ES	rna15326	novel	-	-	-	-	-	-	-	-	-	-	-	-	-	-	-	-	-	-	-	-	-	-	-	-	-	-	-	-	-	-	-	-	-	-	-	-	-	-	-	-
novel_NIR_10274	NC_007078.3	4065291	4067653	-	4065291;	4063569;4067653	ES	rna15336	novel	-	-	-	-	-	-	-	-	-	-	-	-	-	-	-	-	-	-	-	-	-	-	-	-	-	-	-	-	-	-	-	-	-	-	-	-	-	-	-	-
novel_NIR_10275	NC_007078.3	4067014	4067091	-	4067014	4065112	A5SS	rna15337	novel	-	-	-	-	-	-	-	-	-	-	-	-	-	-	-	-	-	-	-	-	-	-	-	-	-	-	-	-	-	-	-	-	-	-	-	-	-	-	-	-
novel_NIR_10276	NC_007078.3	4067014	4067110	-	4067014	4065112	A5SS	rna15337	novel	1	17	0	17	0	y	1	21	0	21	0	y	1	17	0	17	0	y	1	21	0	21	0	y	1	9	0	9	0	y	1	7	0	7	0	y	-	-	-	-
novel_NIR_10277	NC_007078.3	4067014	4067653	-	4067014	4065112	A5SS	rna15337	novel	1	37	0	37	0	y	1	40	0	40	0	y	1	37	0	37	0	y	1	42	0	42	0	y	1	37	0	37	0	y	1	24	0	24	0	y	1	29	0	29
novel_NIR_10278	NC_007078.3	4067014	4070444	-	4067014	4065112	5pMXE	rna15336	novel	-	-	-	-	-	-	1	4	0	4	0	y	-	-	-	-	-	-	-	-	-	-	-	-	1	7	0	7	0	y	-	-	-	-	-	-	-	-	-	-
novel_NIR_10386	NC_007078.3	5145259	5145487	+	5145182	5145487	A5SS	rna15476	novel	0	0	16	0	16	n	0	0	17	0	17	n	0	0	19	0	19	n	0	0	16	0	16	n	0	0	11	0	11	n	0	0	15	0	15	n	0	0	10	0
novel_NIR_10387	NC_007078.3	5145394	5145487	+	5145182	5145487	A5SS	rna15476	novel	0	0	16	0	16	n	0	0	17	0	17	n	0.27	7	19	7	19	y	0	0	16	0	16	n	0	0	11	0	11	n	0	0	15	0	15	n	0	0	10	0
novel_NIR_13124	NC_007080.3	8693700	8693770	+	8693700	8693797	A3SS	rna18851	novel	0	0	51	0	51	n	0	0	40	0	40	n	0	0	34	0	34	n	0	0	27	0	27	n	0	0	18	0	18	n	0	0	17	0	17	n	0	0	28	0
novel_NIR_13125	NC_007080.3	8693700	8693770	+	8693700	8693854	A3SS	rna18845	novel	0	0	47	0	47	n	0	0	32	0	32	n	0	0	40	0	40	n	0	0	22	0	22	n	0	0	13	0	13	n	0	0	21	0	21	n	0	0	24	0
novel_NIR_14956	NC_007083.3	9715171	9770160	+	9730031	9770160	5pMXE	rna23332	novel	-	-	-	-	-	-	-	-	-	-	-	-	-	-	-	-	-	-	1	6	0	6	0	y	1	3	0	3	0	y	0	0	1	0	1	n	1	17	0	17
novel_NIR_14957	NC_007083.3	9715171	9770160	+	9762075	9770160	5pMXE	rna23335	novel	-	-	-	-	-	-	-	-	-	-	-	-	-	-	-	-	-	-	1	6	0	6	0	y	1	3	0	3	0	y	-	-	-	-	-	-	1	17	0	17
novel_NIR_14958	NC_007083.3	9715171	9770160	+	9769776	9770160	5pMXE	rna23348	novel	-	-	-	-	-	-	0	0	1	0	1	n	-	-	-	-	-	-	1	6	0	6	0	y	1	3	0	3	0	y	-	-	-	-	-	-	1	17	0	17
[truncated: 182 more columns]
